# Supplementary material for: Sensory trial of camel milk powder among pastoralist communities of the Somali Region, Ethiopia
Source: PLoS One. 2025 Oct 30;20(10):e0333358. doi: 10.1371/journal.pone.0333358 (PMC12574850; doi:10.1371/journal.pone.0333358)
Supplement: S1 File — (XLS) [file pone.0333358.s001.xls]

## Sheet: Sheet1
Rural	Male	20	stromgly like	Fair Amount	Milk A	Fresh Camel Milk	<30
Rural	Male	38	Neutral	Fair Amount	Milk A	Fresh Camel Milk	30 - 45
Rural	Male	30	stromgly like	Fair Amount	Milk A	Fresh Camel Milk	30 - 45
Rural	Male	35	stromgly like	Fair Amount	Milk A	Fresh Camel Milk	30 - 45
Rural	Male	60	Like	Fair Amount	Milk A	Fresh Camel Milk	>45
Rural	Male	23	stromgly like	premium Amount	Milk A	Fresh Camel Milk	<30
Rural	Male	36	stromgly like	Fair Amount	Milk A	Fresh Camel Milk	30 - 45
Rural	Male	45	Like	Fair Amount	Milk A	Fresh Camel Milk	30 - 45
Rural	Male	24	Like	Fair Amount	Milk A	Fresh Camel Milk	<30
Rural	Male	29	Like	Fair Amount	Milk A	Fresh Camel Milk	<30
Rural	Male	49	stromgly like	Fair Amount	Milk A	Fresh Camel Milk	>45
Rural	Male	23	stromgly like	Fair Amount	Milk A	Fresh Camel Milk	<30
Rural	Male	28	Like	Fair Amount	Milk A	Fresh Camel Milk	<30
Rural	Male	30	stromgly like	premium Amount	Milk A	Fresh Camel Milk	30 - 45
Rural	Male	18	Like	Fair Amount	Milk A	Fresh Camel Milk	<30
Rural	Male	38	Like	Fair Amount	Milk A	Fresh Camel Milk	30 - 45
Rural	Male	35	stromgly like	premium Amount	Milk A	Fresh Camel Milk	30 - 45
Rural	Male	37	stromgly like	Fair Amount	Milk A	Fresh Camel Milk	30 - 45
Rural	Male	27	Like	Fair Amount	Milk A	Fresh Camel Milk	<30
Rural	Male	27	Like	Fair Amount	Milk A	Fresh Camel Milk	<30
Rural	Male	28	Like	Fair Amount	Milk A	Fresh Camel Milk	<30
Rural	Male	32	Like	Fair Amount	Milk A	Fresh Camel Milk	30 - 45
Rural	Male	34	Like	a little amount	Milk A	Fresh Camel Milk	30 - 45
Rural	Male	50	stromgly like	Fair Amount	Milk A	Fresh Camel Milk	>45
Rural	Male	40	Like	Fair Amount	Milk A	Fresh Camel Milk	30 - 45
Rural	Male	50	stromgly like	premium Amount	Milk A	Fresh Camel Milk	>45
Rural	Female	40	stromgly like	premium Amount	Milk A	Fresh Camel Milk	30 - 45
Rural	Female	36	Like	Fair Amount	Milk A	Fresh Camel Milk	30 - 45
Rural	Female	40	Neutral	Fair Amount	Milk A	Fresh Camel Milk	30 - 45
Rural	Female	36	Like	Fair Amount	Milk A	Fresh Camel Milk	30 - 45
Rural	Male	60	Like	a little amount	Milk A	Fresh Camel Milk	>45
Rural	Male	38	Like	a little amount	Milk A	Fresh Camel Milk	30 - 45
Urban	Male	35	Like	Fair Amount	Milk A	Fresh Camel Milk	30 - 45
Urban	Male	62	stromgly like	Fair Amount	Milk A	Fresh Camel Milk	>45
Urban	Male	30	Like	a little amount	Milk A	Fresh Camel Milk	30 - 45
Urban	Male	80	stromgly like	Fair Amount	Milk A	Fresh Camel Milk	>45
Urban	Male	25	stromgly like	Fair Amount	Milk A	Fresh Camel Milk	<30
Urban	Male	40	Like	Fair Amount	Milk A	Fresh Camel Milk	30 - 45
Urban	Male	44	Like	Fair Amount	Milk A	Fresh Camel Milk	30 - 45
Urban	Male	59	stromgly like	Fair Amount	Milk A	Fresh Camel Milk	>45
Urban	Male	25	stromgly like	Fair Amount	Milk A	Fresh Camel Milk	<30
Urban	Male	46	stromgly like	Fair Amount	Milk A	Fresh Camel Milk	>45
Urban	Male	22	Like	Fair Amount	Milk A	Fresh Camel Milk	<30
Urban	Female	51	stromgly like	Fair Amount	Milk A	Fresh Camel Milk	>45
Urban	Female	28	Like	Fair Amount	Milk A	Fresh Camel Milk	<30
Urban	Female	64	Like	Fair Amount	Milk A	Fresh Camel Milk	>45
Urban	Female	22	Like	Fair Amount	Milk A	Fresh Camel Milk	<30
Urban	Female	45	Like	Fair Amount	Milk A	Fresh Camel Milk	30 - 45
Urban	Female	18	Like	Fair Amount	Milk A	Fresh Camel Milk	<30
Urban	Female	60	Like	Fair Amount	Milk A	Fresh Camel Milk	>45
Urban	Female	45	Like	Fair Amount	Milk A	Fresh Camel Milk	30 - 45
Urban	Female	29	Like	Fair Amount	Milk A	Fresh Camel Milk	<30
Urban	Female	50	Like	Fair Amount	Milk A	Fresh Camel Milk	>45
Urban	Female	24	Like	Fair Amount	Milk A	Fresh Camel Milk	<30
Urban	Female	30	stromgly like	Fair Amount	Milk A	Fresh Camel Milk	30 - 45
Rural	Male	29	Like	a little amount	Milk A	Fresh Camel Milk	<30
Rural	Male	29	Like	Fair Amount	Milk A	Fresh Camel Milk	<30
Rural	Male	32	stromgly like	Fair Amount	Milk A	Fresh Camel Milk	30 - 45
Rural	Male	32	stromgly like	Fair Amount	Milk A	Fresh Camel Milk	30 - 45
Rural	Male	29	Like	Fair Amount	Milk A	Fresh Camel Milk	<30
Rural	Male	32	stromgly like	Fair Amount	Milk A	Fresh Camel Milk	30 - 45
Rural	Male	30	Like	a little amount	Milk A	Fresh Camel Milk	30 - 45
Rural	Male	24	Like	Fair Amount	Milk A	Fresh Camel Milk	<30
Rural	Male	25	Like	Fair Amount	Milk A	Fresh Camel Milk	<30
Rural	Male	27	Neutral	a little amount	Milk A	Fresh Camel Milk	<30
Rural	Male	32	Like	a little amount	Milk A	Fresh Camel Milk	30 - 45
Rural	Female	21	stromgly like	a little amount	Milk A	Fresh Camel Milk	<30
Rural	Male	39	Neutral	a little amount	Milk A	Fresh Camel Milk	30 - 45
Rural	Male	24	Neutral	a little amount	Milk A	Fresh Camel Milk	<30
Rural	Male	33	stromgly like	premium Amount	Milk A	Fresh Camel Milk	30 - 45
Rural	Male	33	stromgly like	premium Amount	Milk A	Fresh Camel Milk	30 - 45
Rural	Female	44	Neutral	premium Amount	Milk A	Fresh Camel Milk	30 - 45
Rural	Male	29	Neutral	Fair Amount	Milk A	Fresh Camel Milk	<30
Rural	Male	26	Like	Fair Amount	Milk A	Fresh Camel Milk	<30
Rural	Male	19	Neutral	a little amount	Milk A	Fresh Camel Milk	<30
Rural	Female	43	Like	Fair Amount	Milk A	Fresh Camel Milk	30 - 45
Rural	Male	27	Neutral	a little amount	Milk A	Fresh Camel Milk	<30
Urban	Male	54	stromgly like	Fair Amount	Milk A	Fresh Camel Milk	>45
Urban	Male	48	Neutral	a little amount	Milk A	Fresh Camel Milk	>45
Urban	Male	21	stromgly like	premium Amount	Milk A	Fresh Camel Milk	<30
Urban	Male	53	Like	Fair Amount	Milk A	Fresh Camel Milk	>45
Urban	Male	38	Neutral	Fair Amount	Milk A	Fresh Camel Milk	30 - 45
Urban	Male	35	Like	Fair Amount	Milk A	Fresh Camel Milk	30 - 45
Urban	Male	24	Neutral	premium Amount	Milk A	Fresh Camel Milk	<30
Urban	Male	37	Neutral	Fair Amount	Milk A	Fresh Camel Milk	30 - 45
Urban	Male	36	Neutral	Fair Amount	Milk A	Fresh Camel Milk	30 - 45
Urban	Male	29	Like	a little amount	Milk A	Fresh Camel Milk	<30
Urban	Male	23	stromgly like	premium Amount	Milk A	Fresh Camel Milk	<30
Urban	Male	50	stromgly like	premium Amount	Milk A	Fresh Camel Milk	>45
Urban	Female	34	strongly dislike	would not willing to pay	Milk A	Fresh Camel Milk	30 - 45
Urban	Female	23	Neutral	Fair Amount	Milk A	Fresh Camel Milk	<30
Urban	Female	26	Like	Fair Amount	Milk A	Fresh Camel Milk	<30
Urban	Female	30	stromgly like	premium Amount	Milk A	Fresh Camel Milk	30 - 45
Urban	Female	23	Like	Fair Amount	Milk A	Fresh Camel Milk	<30
Urban	Female	28	Neutral	Fair Amount	Milk A	Fresh Camel Milk	<30
Urban	Female	47	Neutral	Fair Amount	Milk A	Fresh Camel Milk	>45
Rural	Male	30	Like	premium Amount	Milk D	Fresh Camel Milk	30 - 45
Rural	Male	38	Like	Fair Amount	Milk D	Fresh Camel Milk	30 - 45
Rural	Male	38	Like	Fair Amount	Milk D	Fresh Camel Milk	30 - 45
Rural	Male	36	stromgly like	Fair Amount	Milk D	Fresh Camel Milk	30 - 45
Rural	Male	40	stromgly like	premium Amount	Milk D	Fresh Camel Milk	30 - 45
Rural	Male	36	Like	Fair Amount	Milk D	Fresh Camel Milk	30 - 45
Rural	Male	64	Like	premium Amount	Milk D	Fresh Camel Milk	>45
Rural	Male	36	stromgly like	Fair Amount	Milk D	Fresh Camel Milk	30 - 45
Rural	Male	45	stromgly like	premium Amount	Milk D	Fresh Camel Milk	30 - 45
Rural	Male	55	stromgly like	Fair Amount	Milk D	Fresh Camel Milk	>45
Rural	Male	43	Like	Fair Amount	Milk D	Fresh Camel Milk	30 - 45
Rural	Male	38	Like	premium Amount	Milk D	Fresh Camel Milk	30 - 45
Rural	Male	42	Like	Fair Amount	Milk D	Fresh Camel Milk	30 - 45
Rural	Female	45	Like	premium Amount	Milk D	Fresh Camel Milk	30 - 45
Urban	Female	45	Like	Fair Amount	Milk D	Fresh Camel Milk	30 - 45
Urban	Female	38	Like	Fair Amount	Milk D	Fresh Camel Milk	30 - 45
Urban	Female	36	Like	Fair Amount	Milk D	Fresh Camel Milk	30 - 45
Urban	Male	60	Like	Fair Amount	Milk D	Fresh Camel Milk	>45
Urban	Male	46	Like	Fair Amount	Milk D	Fresh Camel Milk	>45
Urban	Male	39	Like	Fair Amount	Milk D	Fresh Camel Milk	30 - 45
Urban	Male	55	Like	Fair Amount	Milk D	Fresh Camel Milk	>45
Urban	Male	22	Like	Fair Amount	Milk D	Fresh Camel Milk	<30
Urban	Male	46	Like	Fair Amount	Milk D	Fresh Camel Milk	>45
Urban	Male	29	stromgly like	premium Amount	Milk D	Fresh Camel Milk	<30
Urban	Male	42	stromgly like	premium Amount	Milk D	Fresh Camel Milk	30 - 45
Urban	Male	40	Neutral	Fair Amount	Milk D	Fresh Camel Milk	30 - 45
Urban	Male	23	Like	Fair Amount	Milk D	Fresh Camel Milk	<30
Urban	Female	69	stromgly like	premium Amount	Milk D	Fresh Camel Milk	>45
Urban	Female	18	Like	Fair Amount	Milk D	Fresh Camel Milk	<30
Urban	Male	23	stromgly like	premium Amount	Milk D	Fresh Camel Milk	<30
Urban	Female	25	stromgly like	premium Amount	Milk D	Fresh Camel Milk	<30
Urban	Female	18	Like	Fair Amount	Milk D	Fresh Camel Milk	<30
Urban	Female	18	Neutral	Fair Amount	Milk D	Fresh Camel Milk	<30
Urban	Female	19	Neutral	Fair Amount	Milk D	Fresh Camel Milk	<30
Urban	Female	40	Neutral	Fair Amount	Milk D	Fresh Camel Milk	30 - 45
Urban	Male	19	stromgly like	Fair Amount	Milk D	Fresh Camel Milk	<30
Urban	Female	27	stromgly like	Fair Amount	Milk D	Fresh Camel Milk	<30
Urban	Female	18	stromgly like	Fair Amount	Milk D	Fresh Camel Milk	<30
Urban	Female	40	stromgly like	Fair Amount	Milk D	Fresh Camel Milk	30 - 45
Urban	Female	46	Like	Fair Amount	Milk D	Fresh Camel Milk	>45
Rural	Male	30	Like	Fair Amount	Milk D	Fresh Camel Milk	30 - 45
Rural	Male	39	Like	Fair Amount	Milk D	Fresh Camel Milk	30 - 45
Rural	Male	32	Like	Fair Amount	Milk D	Fresh Camel Milk	30 - 45
Rural	Male	31	stromgly like	premium Amount	Milk D	Fresh Camel Milk	30 - 45
Rural	Male	24	Like	a little amount	Milk D	Fresh Camel Milk	<30
Rural	Male	26	Like	a little amount	Milk D	Fresh Camel Milk	<30
Rural	Female	20	Like	a little amount	Milk D	Fresh Camel Milk	<30
Rural	Female	35	Like	a little amount	Milk D	Fresh Camel Milk	30 - 45
Rural	Male	35	Like	Fair Amount	Milk D	Fresh Camel Milk	30 - 45
Rural	Male	21	Like	Fair Amount	Milk D	Fresh Camel Milk	<30
Rural	Male	22	Like	Fair Amount	Milk D	Fresh Camel Milk	<30
Rural	Male	23	Like	a little amount	Milk D	Fresh Camel Milk	<30
Rural	Female	37	Neutral	Fair Amount	Milk D	Fresh Camel Milk	30 - 45
Rural	Male	39	Neutral	premium Amount	Milk D	Fresh Camel Milk	30 - 45
Rural	Male	43	stromgly like	premium Amount	Milk D	Fresh Camel Milk	30 - 45
Rural	Female	27	Neutral	Fair Amount	Milk D	Fresh Camel Milk	<30
Rural	Male	48	stromgly like	Fair Amount	Milk D	Fresh Camel Milk	>45
Urban	Male	62	Dislike	would not willing to pay	Milk D	Fresh Camel Milk	>45
Urban	Male	47	Neutral	premium Amount	Milk D	Fresh Camel Milk	>45
Urban	Male	42	Like	premium Amount	Milk D	Fresh Camel Milk	30 - 45
Urban	Male	22	stromgly like	premium Amount	Milk D	Fresh Camel Milk	<30
Urban	Male	31	Neutral	Fair Amount	Milk D	Fresh Camel Milk	30 - 45
Urban	Male	19	stromgly like	premium Amount	Milk D	Fresh Camel Milk	<30
Urban	Male	27	stromgly like	premium Amount	Milk D	Fresh Camel Milk	<30
Urban	Male	56	stromgly like	premium Amount	Milk D	Fresh Camel Milk	>45
Urban	Male	35	Dislike	would not willing to pay	Milk D	Fresh Camel Milk	30 - 45
Urban	Male	34	Dislike	would not willing to pay	Milk D	Fresh Camel Milk	30 - 45
Urban	Female	26	stromgly like	premium Amount	Milk D	Fresh Camel Milk	<30
Urban	Female	30	stromgly like	premium Amount	Milk D	Fresh Camel Milk	30 - 45
Urban	Female	32	Like	Fair Amount	Milk D	Fresh Camel Milk	30 - 45
Urban	Female	23	Like	Fair Amount	Milk D	Fresh Camel Milk	<30
Rural	Male	28	Neutral	Fair Amount	Milk B	Powder Camel Milk	<30
Rural	Male	23	Like	Fair Amount	Milk B	Powder Camel Milk	<30
Rural	Male	26	Like	Fair Amount	Milk B	Powder Camel Milk	<30
Rural	Female	35	Dislike	a little amount	Milk B	Powder Camel Milk	30 - 45
Urban	Male	26	Like	Fair Amount	Milk B	Powder Camel Milk	<30
Urban	Male	27	Neutral	a little amount	Milk B	Powder Camel Milk	<30
Urban	Female	19	Like	a little amount	Milk B	Powder Camel Milk	<30
Urban	Female	28	Neutral	a little amount	Milk B	Powder Camel Milk	<30
Urban	Male	55	stromgly like	premium Amount	Milk B	Powder Camel Milk	>45
Urban	Female	18	stromgly like	Fair Amount	Milk B	Powder Camel Milk	<30
Urban	Female	40	stromgly like	Fair Amount	Milk B	Powder Camel Milk	30 - 45
Urban	Female	32	Neutral	Fair Amount	Milk B	Powder Camel Milk	30 - 45
Urban	Female	26	Like	Fair Amount	Milk B	Powder Camel Milk	<30
Urban	Female	46	Neutral	a little amount	Milk B	Powder Camel Milk	>45
Urban	Female	25	Like	premium Amount	Milk B	Powder Camel Milk	<30
Urban	Female	26	Neutral	Fair Amount	Milk B	Powder Camel Milk	<30
Urban	Female	40	Neutral	Fair Amount	Milk B	Powder Camel Milk	30 - 45
Urban	Female	30	Like	Fair Amount	Milk B	Powder Camel Milk	30 - 45
Rural	Male	52	stromgly like	Fair Amount	Milk B	Powder Camel Milk	>45
Rural	Male	31	Dislike	would not willing to pay	Milk B	Powder Camel Milk	30 - 45
Urban	Male	52	Dislike	would not willing to pay	Milk B	Powder Camel Milk	>45
Urban	Male	46	strongly dislike	Fair Amount	Milk B	Powder Camel Milk	>45
Urban	Male	26	Like	Fair Amount	Milk B	Powder Camel Milk	<30
Urban	Male	34	Like	premium Amount	Milk B	Powder Camel Milk	30 - 45
Urban	Male	34	stromgly like	premium Amount	Milk B	Powder Camel Milk	30 - 45
Urban	Male	39	Dislike	would not willing to pay	Milk B	Powder Camel Milk	30 - 45
Urban	Male	28	Neutral	Fair Amount	Milk B	Powder Camel Milk	<30
Urban	Female	40	Like	Fair Amount	Milk B	Powder Camel Milk	30 - 45
Urban	Female	29	Neutral	premium Amount	Milk B	Powder Camel Milk	<30
Rural	Male	40	Like	Fair Amount	Milk C	Powder Camel Milk	30 - 45
Rural	Male	50	stromgly like	Fair Amount	Milk C	Powder Camel Milk	>45
Rural	Male	58	stromgly like	Fair Amount	Milk C	Powder Camel Milk	>45
Rural	Male	21	Like	Fair Amount	Milk C	Powder Camel Milk	<30
Rural	Male	40	Like	Fair Amount	Milk C	Powder Camel Milk	30 - 45
Rural	Male	40	stromgly like	premium Amount	Milk C	Powder Camel Milk	30 - 45
Rural	Male	30	Neutral	Fair Amount	Milk C	Powder Camel Milk	30 - 45
Rural	Female	40	Like	premium Amount	Milk C	Powder Camel Milk	30 - 45
Rural	Female	30	Like	premium Amount	Milk C	Powder Camel Milk	30 - 45
Urban	Male	19	Neutral	Fair Amount	Milk C	Powder Camel Milk	<30
Urban	Male	60	Like	premium Amount	Milk C	Powder Camel Milk	>45
Urban	Male	28	Like	premium Amount	Milk C	Powder Camel Milk	<30
Urban	Male	31	Like	Fair Amount	Milk C	Powder Camel Milk	30 - 45
Urban	Male	25	Like	a little amount	Milk C	Powder Camel Milk	<30
Urban	Male	43	Like	Fair Amount	Milk C	Powder Camel Milk	30 - 45
Urban	Female	28	Like	premium Amount	Milk C	Powder Camel Milk	<30
Urban	Female	38	Like	premium Amount	Milk C	Powder Camel Milk	30 - 45
Urban	Female	20	Like	Fair Amount	Milk C	Powder Camel Milk	<30
Urban	Female	20	Like	Fair Amount	Milk C	Powder Camel Milk	<30
Urban	Female	36	Like	Fair Amount	Milk C	Powder Camel Milk	30 - 45
Urban	Male	25	stromgly like	Fair Amount	Milk C	Powder Camel Milk	<30
Urban	Male	24	Like	Fair Amount	Milk C	Powder Camel Milk	<30
Urban	Female	21	Like	Fair Amount	Milk C	Powder Camel Milk	<30
Urban	Male	35	Neutral	Fair Amount	Milk C	Powder Camel Milk	30 - 45
Rural	Male	41	Dislike	a little amount	Milk C	Powder Camel Milk	30 - 45
Rural	Female	24	Like	Fair Amount	Milk C	Powder Camel Milk	<30
Rural	Female	30	Like	Fair Amount	Milk C	Powder Camel Milk	30 - 45
Rural	Female	32	Like	premium Amount	Milk C	Powder Camel Milk	30 - 45
Rural	Female	34	Like	Fair Amount	Milk C	Powder Camel Milk	30 - 45
Rural	Male	30	Like	Fair Amount	Milk C	Powder Camel Milk	30 - 45
Urban	Male	51	Neutral	Fair Amount	Milk C	Powder Camel Milk	>45
Urban	Male	27	Neutral	Fair Amount	Milk C	Powder Camel Milk	<30
Urban	Male	38	Like	Fair Amount	Milk C	Powder Camel Milk	30 - 45
Urban	Female	32	Neutral	Fair Amount	Milk C	Powder Camel Milk	30 - 45
Urban	Female	35	Dislike	a little amount	Milk C	Powder Camel Milk	30 - 45
Urban	Female	56	Neutral	a little amount	Milk C	Powder Camel Milk	>45
Urban	Female	39	stromgly like	premium Amount	Milk C	Powder Camel Milk	30 - 45
Urban	Female	27	Neutral	Fair Amount	Milk C	Powder Camel Milk	<30
Urban	Female	49	strongly dislike	would not willing to pay	Milk C	Powder Camel Milk	>45
Urban	Female	47	Dislike	a little amount	Milk C	Powder Camel Milk	>45
Urban	Female	28	Neutral	Fair Amount	Milk C	Powder Camel Milk	<30
Urban	Female	31	Neutral	Fair Amount	Milk C	Powder Camel Milk	30 - 45
Urban	Female	34	Neutral	Fair Amount	Milk C	Powder Camel Milk	30 - 45
Urban	Female	29	Like	Fair Amount	Milk C	Powder Camel Milk	<30
Urban	Female	43	Neutral	Fair Amount	Milk C	Powder Camel Milk	30 - 45
Urban	Female	28	stromgly like	Fair Amount	Milk C	Powder Camel Milk	<30
